# Supplementary material for: Chromosomal radiosensitivity and acute radiation side effects after radiotherapy in tumour patients - a follow-up study
Source: Radiat Oncol. 2011 Apr 7;6:32. doi: 10.1186/1748-717X-6-32 (PMC3080817; doi:10.1186/1748-717X-6-32)
Supplement: Additional file 1 — Radiotherapy's side effects of 47 tumour patients. Side effects of radiotherapy in 47 tumour patients (highest degree and occurrence of skin reaction). [file 1748-717X-6-32-S1.XLS]

## Sheet: DatenCalc
Additional file 1, Table S1:
Radiotherapy's side effects of 47 tumour patients
Manuscript: Chromosomal radiosensitivity and acute radiation side effects after radiotherapy in tumour patients
(Huber R, Braselmann H, Geinitz H, et al.)
patient	highest degree of skin reaction$	first detection of skin reaction*
1	2	1
2	1	2
3	1	2
4	1	2
5	1	2
6	1	2
7	1	3
8	1	1
9	2	2
10	1	1
11	1	3
12	2	1
13	1	2
14	1	1
15	1	2
16	1	2
17	1	3
18	2	1
19	1	2
20	1	2
21	1	2
22	0	0
23	0	0
24	0	0
25	1	2
26	1	3
27	1	2
28	1	2
29	1	2
30	1	1
31	2	1
32	2	2
33	0	0
34	2	1
35	1	1
36	1	2
37	1	1
38	2	3
39	1	2
40	1	2
41	2	2
42	3	2
43	2	3
44	1	2
45	1	1
46	2	3
47	0	0
$NCI-CTC scale
*#3: after 10 Gy radiotherapy; #2: after 30 Gy; #1: at the end of radiotherapy; #0: no effect during observation interval.
