# Supplementary material for: Chromosomal radiosensitivity and acute radiation side effects after radiotherapy in tumour patients - a follow-up study
Source: Radiat Oncol. 2011 Apr 7;6:32. doi: 10.1186/1748-717X-6-32 (PMC3080817; doi:10.1186/1748-717X-6-32)
Supplement: Additional file 2 — Absolute numbers of cytogenetic effects in in vitro irradiated blood lymphocytes of 47 tumour patients. Absolute numbers of different types of cytogenetic effects from in vitro irradiated (3 Gy) blood lymphocytes of 47 tumour patients. [file 1748-717X-6-32-S2.XLS]

## Sheet: DatenCalc
Additional file 2, Table 2:
Absolute numbers of cytogenetic effects in in vitro irradiated blood lymphocytes of 47 tumour patients
(chromosome aberrations and colour junctions; 3 Gy exposure)
Manuscript: Chromosomal radiosensitivity and acute radiation side effects after radiotherapy in tumour patients
(Huber R, Braselmann H, Geinitz H, et al.)
case #	analysed metaphases	cells containing aberrations	translocations t(Ba)	translocations t(Ab)	dicentrics	colour junctions (cj)
1	467	246	148	180	157	643
2	206	87	44	44	60	204
3	369	198	128	131	88	474
4	139	74	40	41	46	169
5	55	26	13	16	19	63
6	176	90	52	35	54	177
7	201	110	71	53	52	243
8	175	95	35	37	66	191
9	119	57	30	24	30	107
10	79	38	15	21	13	57
11	201	104	54	50	56	206
12	162	67	39	40	64	191
13	97	57	21	28	28	93
14	63	29	10	10	20	53
15	150	68	27	27	30	109
16	183	79	35	36	31	126
17	147	76	46	56	33	167
18	92	50	23	17	34	99
19	233	138	56	62	73	242
20	83	46	17	19	25	75
21	200	112	53	47	56	202
22	238	135	57	55	87	260
23	154	68	24	25	38	116
24	102	52	14	20	20	72
25	107	36	23	15	15	63
26	61	35	15	13	13	57
27	89	47	27	20	11	70
28	104	59	20	22	33	95
29	62	25	12	12	12	42
30	234	115	40	56	25	137
31	200	97	47	47	56	182
32	61	27	6	6	22	48
33	179	74	24	24	41	108
34	50	26	8	6	15	38
35	196	88	34	46	38	143
36	195	60	29	19	28	104
37	50	13	1	3	7	16
38	106	58	28	26	29	105
39	69	21	11	10	5	29
40	56	29	8	9	17	51
41	109	30	20	19	19	70
42	60	20	7	8	6	32
43	91	43	19	15	24	71
44	202	97	42	44	57	183
45	200	83	33	28	42	134
46	200	77	27	27	36	104
47	57	26	8	13	16	59
